# Supplementary material for: Inferring Latent States and Refining Force Estimates via Hierarchical Dirichlet Process Modeling in Single Particle Tracking Experiments
Source: PLoS One. 2015 Sep 18;10(9):e0137633. doi: 10.1371/journal.pone.0137633 (PMC4575198; doi:10.1371/journal.pone.0137633)
Supplement: S1 Data — (ZIP) [file pone.0137633.s006.zip]

Archive with 12 entries (9 files):
- Data S1/
- Data S1/.DS_Store
- __MACOSX/
- __MACOSX/Data S1/
- __MACOSX/Data S1/._.DS_Store
- Data S1/Fig2_11.27.13 GFP single Stream1 cropped.stk
- __MACOSX/Data S1/._Fig2_11.27.13 GFP single Stream1 cropped.stk
- Data S1/Fig2_11.27.13 WhiteLightROI_PlotInArticleFigFlippedRelativeToImageJview.tif
- __MACOSX/Data S1/._Fig2_11.27.13 WhiteLightROI_PlotInArticleFigFlippedRelativeToImageJview.tif
- Data S1/Fig2_FullView_WhiteLight_PlotInArticleFigFlippedRelativeToImageJview.tif
- __MACOSX/Data S1/._Fig2_FullView_WhiteLight_PlotInArticleFigFlippedRelativeToImageJview.tif
- __MACOSX/._Data S1
