# Supplementary material for: Inferring Latent States and Refining Force Estimates via Hierarchical Dirichlet Process Modeling in Single Particle Tracking Experiments
Source: PLoS One. 2015 Sep 18;10(9):e0137633. doi: 10.1371/journal.pone.0137633 (PMC4575198; doi:10.1371/journal.pone.0137633)
Supplement: S2 Data — (ZIP) [file pone.0137633.s007.zip]

Archive with 10 entries (7 files):
- Data S2/
- Data S2/.DS_Store
- __MACOSX/
- __MACOSX/Data S2/
- __MACOSX/Data S2/._.DS_Store
- Data S2/Fig4_12.4.13 GFP single Stream4 cropped.stk
- __MACOSX/Data S2/._Fig4_12.4.13 GFP single Stream4 cropped.stk
- Data S2/Fig4_12.4.13 WhiteLight Stream4 cropped.stk
- __MACOSX/Data S2/._Fig4_12.4.13 WhiteLight Stream4 cropped.stk
- __MACOSX/._Data S2
